# Supplementary material for: Unraveling the Uncharacterized Domain of Carocin S2: A Ribonuclease Pectobacterium carotovorum subsp. carotovorum Bacteriocin
Source: Microorganisms. 2022 Feb 4;10(2):359. doi: 10.3390/microorganisms10020359 (PMC8878655; doi:10.3390/microorganisms10020359)
Supplement: Supplementary file 1 [file microorganisms-10-00359-s001.zip]

Archive with 1 entries (1 files):
- microorganisms-1535649-supplementary.pdf
